# Supplementary material for: Association of zinc deficiency with infectious complications in pediatric hematopoietic stem cell transplantation patients
Source: PLoS One. 2022 Dec 27;17(12):e0279439. doi: 10.1371/journal.pone.0279439 (PMC9794056; doi:10.1371/journal.pone.0279439)
Supplement: S1 Data — (XLSX) [file pone.0279439.s003.xlsx]

## Sheet: Sheet1
grZn	Diagnosis	Comorbid	Comorbid-infectious	Dead	Dx_code	Thalassemia	Age (year)	Age at diagnosis (year)	Duration of Disease (year)	Sex	W_kg	H_cm	WA_Z	HA_Z	BMI_Z	groupHAZ	groupHAZ2	groupBMIZ	TPN support	TPN duration	ZnZnso4 (10mg/ml)	ZnPeditrace (0.25mg/ml)	Zn Addamel (0.65mg/ml)	ZnTrace (1.3mg/ml)	Dose zinc mg/kg/day	Blood	CMT	Steroid	Iron	IronChe	Diuretic	AntiHT	PPI	vitamin	RT	MIBG	ATB	Antiviral	Antifungal	Line	Duration of Central line	Protocol	Type	Typecode1	Typecode2	Source	Sourcecode	regimen	regimencode
def	HbBart	epilepsy	Probable IPA	0	2	1	1.0411	0.0273973	1.0137	F	11	74	1.55	0.04	2.09	0	0	2	1	8	30	2.5	0	0	2.95455	1	0	0	0	0	0	0	0	1	0	0	0	0	1	1	31	BMT033	MURD	3	0	PB	1	ATG+Busulfan+Fludarabine	1
def	PTLD	BA S/P kasai	chronic EBV	0	1	0	5.92603	5.6	0.326027	F	18.5	102	-0.54	-2.49	1.39	1	1	1	1	5	0	3.75	0	0	0.202703	1	1	1	0	0	0	0	1	1	0	0	0	0	0	1	13		MMURD	5	0	PB	1	Thiopeta+Busulfan+Fludarabine	4
normal	ALL VHR	epilepsy	neurocysticosis	0	1	0	9.03836	7.8137	1.22466	F	26.9	129	-0.31	-0.6	0.03	0	0	0	1	43	0	3.75	0	0	0.139405	1	1	1	0	0	0	0	0	0	0	0	1	0	1	3	11	BMT001	MRD	2	0	BM	0	TBI+Cytarabine+CY	5
normal	Bthal/E	iron overload	none	0	2	1	16.5973	0.169863	16.4274	M	38.7	152.3	0	-2.87	-2.04	1	1	4	0	0					0	1	0	0	0	1	0	0	0	1	0	0	0	0	0	1	50	BMT044	Haplo	1	1	PB	1	ATG+Busulfan+Fludarabine	1
def	relapse IAHS	HT	none	0	3	0	2.83562	1.33699	1.49863	F	14.6	93.2	0.35	-0.43	0.88	0	0	0	0	0					0	1	1	0	0	0	0	1	0	0	0	0	0	0	0	2	13	BMT082	Haplo	1	1	PB	1	ATG+Busulfan+Fludarabine	1
normal	ALL	none	none	0	1	0	7.92055	2.82192	5.09863	F	31.5	133	1.39	1.2	1.05	0	0	0	0	0					0	1	1	0	0	0	0	0	0	0	0	0	0	0	0	1	56	BMT004	MURD	3	0	PB	1	ATG+Busulfan+CY	3
normal	LCH	IDA ,HT	Probable IPA	0	1	0	1.88219	0.446575	1.43562	M	13.6	82	1.2	-1.3	2.74	0	0	2	0	0					0	1	1	1	0	0	0	1	0	0	0	0	1	0	1	1	166	BMT084	Haplo	1	1	PB	1	ATG+Busulfan+Fludarabine	1
normal	Bthal/E	iron overload	none	0	2	1	15.6932	2.69315	13	F	37.7	155.8	0	-0.99	-2.38	0	0	4	0	0					0	1	0	0	0	1	0	0	0	0	0	0	1	0	0	1	75	BMT044	Haplo	1	1	PB	1	ATG+Busulfan+fludarabine	1
def	Osteopet	HT	none	1	3	0	1.58904	0.457534	1.13151	M	10.5	76	-0.54	-2.39	1.31	1	1	1	0	0					0	1	1	0	0	0	0	1	0	1	0	0	0	0	0	1	56	BMT083	Haplo	1	1	PB	1	ATG+Busulfan+Fludarabine	1
normal	Bthal	iron overload	none	0	2	1	15.8329	2.07397	13.7589	M	41.4	160.6	0	-1.51	-2.25	0	1	4	1	5	0	3.75	0	0	0.0905797	1	0	0	0	1	0	0	0	0	0	0	0	0	0	1	62	BMT044	Haplo	1	1	PB	1	ATG+Busulfan+Fludarabine	1
normal	NB	NAFLD	chronic EBV	1	1	0	10.011	3.26849	6.74247	M	33.4	125	0.42	-2.01	1.99	1	1	1	0	0					0	1	1	0	0	0	0	0	0	0	0	1	0	1	0	1	17	BMT068	Haplo	1	1	PB	1	ATG+Busulfan+Melphalan	2
normal	CML	none	none	0	1	0	10.6082	5.74521	4.86301	M	33.1	130.5	0	-1.58	1.21	0	1	1	0	0					0	1	1	1	0	0	0	0	0	0	1	0	0	0	0	3	14	BMT004	MURD	3	0	PB	1	ATG+Busulfan+CY	3
def	BM failure	iron overload	Possible IPA	0	3	0	6.40548	1	5.40548	F	23.5	127	0.99	2.32	-0.47	0	0	3	0	0					0	1	0	0	0	0	0	0	0	1	0	0	0	0	0	1	57	BMT045	Haplo	1	1	PB	1	ATG+Rituximab+Busulfan+Fludarabine	6
def	NB	G6PD def	none	1	1	0	7.28219	4.59726	2.68493	M	22.6	120	-0.31	-0.61	0.1	0	0	0	1	52	0	3.75	0	0	0.165929	1	1	0	0	0	0	0	0	0	1	1	0	0	0	1	14	BMT068	Haplo	1	1	PB	1	ATG+Busulfan+Melphalan	2
normal	Bthal/E	iron overload ,asthma	none	0	2	1	14.5288	0.627397	13.9014	M	43.5	162.2	0	-0.54	-1.48	0	0	3	1	11	0	3.75	0	0	0.0862069	1	0	1	0	1	0	0	0	1	0	0	0	0	0	1	70	BMT044	Haplo	1	1	PB	1	ATG+Busulfan+Fludarabine	1
def	CML	none	latent TB ,toxoIgG+	0	1	0	16.737	13.1616	3.57534	M	71.45	172.4	0	-0.29	1	0	0	1	0	0					0	1	1	0	0	0	1	0	0	0	0	0	1	0	0	1	11	BMT010	MRD	2	0	BM	0	Busulfan+CY	7
def	AML	none	Probable IPA	0	1	0	5.79452	5.10411	0.690411	F	21.6	109	0.49	-1.15	1.57	0	0	1	1	10	0	3.75	0	0	0.173611	1	1	0	0	0	0	0	0	1	0	0	0	0	0	1	182	BMT076	Haplo	1	1	PB	1	Thiopeta+Busulfan+Fludarabine	4
def	CGD	bronchiectesis	none	1	3	0	2.72877	0.161644	2.56712	F	12	89	-0.78	-1.02	-0.24	0	0	0	1	4	0	3	0	0	0.25	0	0	0	0	0	0	0	0	0	0	0	1	0	1	1	11	BMT086	MRD	2	0	BM	0	ATG+Busulfan+Fludarabine	1
def	MS	epilepsy	latent TB	0	3	0	17.1452	6.03562	11.1096	M	60.2	161	0	-1.88	0.68	1	1	0	1	10	0	3.75	0	0	0.0622924	0	0	0	0	0	0	0	0	0	0	0	1	0	0	3	22	Auto	Auto	4	0	PB	1	ATG+CY	8
normal	Medullo	none	none	1	1	0	17.7534	10.9616	6.79178	F	56.2	159.7	0	-0.5	0.26	0	0	0	1	14	0	3.75	0	0	0.066726	1	1	0	0	0	0	0	0	0	1	0	1	0	0	3	11	Auto	Auto	4	0	PB	1	Carboplatin+Etoposide+Melphalan	9
normal	NB	none	none	0	1	0	16.0904	7.36438	8.72603	F	54.3	160	0	-0.38	0.16	0	0	0	1	1	50	2.5	0	0	0.966851	1	1	0	0	0	0	0	0	0	0	0	0	0	0	1	7	BMT050	MRD	2	0	BM	0	Busulfan+melphalan	10
normal	Bthal/E	iron overload, vit D def	none	0	2	1	12.9918	2	10.9918	M	35	152	0	-0.53	-1.83	0	0	3	1	15	50	2.5	0	0	1.5	1	0	0	0	1	0	0	0	1	0	0	0	0	0	1	52	BMT033	MRD	2	0	PB	1	ATG+Busulfan+Fludarabine	1
normal	ALL VHR	Hypertension	Possible IPA	0	1	0	11.6274	10.2575	1.36986	M	21.6	110.7	1.35	0.42	1.64	0	0	1	1	19	50	2.5	0	0	2.43056	1	1	0	0	0	0	1	0	1	0	0	1	0	1	3	13		MURD	3	0	PB	1	ATG+Busulfan+CY	3
def	Hodgkin lymphoma	RIJ thrombosis	none	0	1	0	6.09589	5.1589	0.936986	M	33	144	0	-0.39	-0.79	0	0	0	0	0					0	1	1	1	0	0	0	0	0	0	1	0	1		0	3	11	BMT015	Auto	4	0	AST	1	BCNU+Eto+CY	11
normal	Bthal/E	Iron overload	none	0	2	1	11.663	0	11.663	F	22	119	0.6	0.81	0.17	0	0	0	1	5	0	3.75	0	0	0.170455	1	0	0	0	1	0	0	0	0	0	0	0	0	0	1	60	BMT033	MURD	3	0	PB	1	ATG+Busulfan+Fludarabine	1
normal	Thalassemia	Iron overload	none	0	2	1	13.7644	0.350685	13.4137	M	43.5	150	0	-1.51	0.18	0	1	0	1	14	0	3.75	0	0	0.0862069	1	0	0	0	1	0	0	0	1	0	0	1	0	0	1	73	BMT044	Haplo	1	1	PB	1	ATG+Busulfan+Fludarabine	1
def	Thalassemia	Iron overload	none	0	2	1	13	0.00273973	12.9973	F	33.4	148	0	-0.99	-1.67	0	0	3	1	1	0	3.75	0	0	0.112275	1	0	0	0	1	0	0	0	1	0	0	0	0	0	1	59		Haplo	1	1	PB	1	ATG+Busulfan+Fludarabine	1
normal	MDS	none	none	0	3	0	7.59178	2.9863	4.60548	F	30.4	114.3	1.42	-1.74	2.81	0	1	2	0						0	1	0	1	0	0	0	0	1	1	0	0	0	0	0	3	21	BMT076	Haplo	1	1	PB	1	Thiopeta+Busulfan+Fludarabine	4
normal	NB	none	none	0	1	0	8.28493	6.63562	1.64932	M	21.2	116.5	0.01	-0.22	0.2	0	0	0	1	22	50	3.75	0	0	2.53538	1	1	0	0	0	0	0	0	0	0	1	0	0	0	3	13		Haplo	1	1	PB	1	ATG+Busulfan+Melphalan	2
normal	Thalassemia	Iron overload	none	0	2	1	7.3726	0.123288	7.24932	M	29.8	128	1.53	0.75	1.52	0	0	1	0						0	1	0	0	0	1	0	0	0	1	0	0	0	0	0	1	10	BMT033	MURD	3	0	PB	1	ATG+Busulfan+Fludarabine	1
						thal1
						nonthal0
	ul
[truncated: 257 more columns]
